# Supplementary material for: CLL, together with C1qR, suppresses WSSV infection by regulating the activation of Dorsal
Source: J Virol. 2025 Oct 13;99(11):e00416-25. doi: 10.1128/jvi.00416-25 (PMC12645952; doi:10.1128/jvi.00416-25)
Supplement: File S1 — Original images of Fig. 1 to 4. [file jvi.00416-25-s0001.xlsx]

## Sheet: Fig1
A	CLL	β-Actin			C						D	VP28	β-Actin
	Fig1A.The expression level of CLL after WSSV infection was analyzed by Western bloting. β-Actin was used as control.					Fig1C. Purified His-Tag (left) and His-CLL (right).						Fig1D. The expression level of VP28 was analyzed by Western bloting after WSSV infection in rCLL-injected crayfish. β-Actin was used as control.
E					G	VP28	β-Actin				H
	Fig1E. The relative value of WSSV copies was analyzed by semiquantitative PCR after WSSV infection in rCLL- injected crayfish.					Fig1G. The expression level of VP28 was analyzed by Western blotting after WSSV infection in dsCLL-injected crayfish. β-Actin was used as control.						Fig1H. The relative value of WSSV copies was analyzed by semiquantitative PCR after WSSV infection in dsCLL- injected crayfish.
K	Cytoplasm		Membrane			Loading control					L	DAPI				Dil				CLL					Merge
	CLL											Normal
	β-Actin
	Fig1K. The subcellular location of CLL was detected with cytoplasmic and nuclear proteins by Western blotting after WSSV infection. β-Actin was used as the Cytoplasm control. Loading control was used as the membrane control.
												WSSV
												Fig1L. Immunocytochemistry was used to determine the distribution of PcCLL on the cell membrane. DAPI (blue) marks the nucleus, Dil (red) marks the cell membrane, and green shows PcCLL.

## Sheet: Fig2
C	IB		Input			E		F			G
	C1qR
	CLL
	Fig2C. Interactions between PcCLL and C1qR were determined using a co-IP assay. IB: immunoprecipitates were detected with the antibody specific for each panel.						Fig2E. Determination of the interactions of rCLL and rC1qR by pull-down assays. rGST-CLL was incubated with GST resin, and then, rHis-C1qR was added. RGST-CLL and its interacting proteins were bound to the GST resin. The GST resin was eluted, and the samples were analyzed by SDS‒PAGE (stained with Coomassie Brilliant Blue).		Fig2F. GST-Tag was used as a control to verify the interaction of rGST-CLL and rHis-C1qR.			Fig2G. Determination of interactions of rC1q-like and rC1qR by pull-down assays. rHis-C1q-like was incubated with His resin, and then rGST-C1qR was added. His resin was used to extract the rHis-C1q-like protein and the interacting proteins. The His resin was eluted, and the samples were analyzed by SDS‒PAGE (stained with Coomassie Brilliant Blue).
H				I
	Fig2H. Determination of the interactions of rGST-C1qR and rHis-C1q-like by pull-down assays.				Fig2I. Determination of the interactions of rGST-C1qR and rHis-C1q-likeΔ by pull-down assays.
	DAPI				C1qR		CLL		Merge
J
	Normal
	WSSV
	Fig2K. Detection of the subcellular colocalization of PcCLL and C1qR by immunocytochemistry. DAPI (blue) marks the nucleus, red shows C1qR, and green shows PcCLL.

## Sheet: Fig3
B	C1qR	β-Actin				C		DAPI			Dil		C1qR				Merge
	Fig3B. Expression level of C1qR were analyzed by Western blotting. β-actin was used as control.						Normal
D	Cytoplasm		Membrane
	C1qR
	β-Actin
							WSSV
	Loading control
	Fig3D. The subcellular localization of C1qR was detected by Western blotting through the analysis of cytoplasmic and membrane protein fractions. β-Actin was used as the Cytoplasm control. Loading control was used as the membrane control.							Fig3C. Immunocytochemistry was used to detect the subcellular localization of C1qR and the membrane. DAPI (blue) marks the nucleus, Dil (red) marks the cell membrane, and green shows C1qR.
F						G					H	VP28				I
	VP28
												β-Actin
	β-Actin
	Fig3F. Expression level of VP28 was analyzed by Western blot in C1qR silencing crayfish after WSSV infection.							Fig3G. The relative value of WSSV copies was analyzed by semiquantitative PCR after WSSV infection in C1qR silencing crayfish.				Fig3H. The expression level of VP28 was analyzed by Western blot after WSSV infection in rC1qR-injected crayfish.					Fig3I. WSSV genomic DNA was extracted after WSSV infection and rC1qR application and was used to detect the relative level of WSSV copies by semiquantitative PCR.
J					K							L					M
	VP28						IB		Input
						C1qR
													GST-C1qR
																		GST-C1qR
	VP26												His-VP28					His-VP28
						VP28
	VP24
	Fig3J. Screening of viral proteins (VP24, VP26, VP28) that interact with C1qR using a pulldown and Western blot assays.							Fig3K. Interaction of C1qR with VP28 was determined using a Co-IP assay.				Fig3L. Determination of the interactions of rGST-C1qR and rHis-VP28 by pull-down assays. rGST-C1qR was incubated with GST resin, and then rHis-VP28 was added. The GST resin was used to extract the rGST-C1qR and the interacting proteins. The GST resin was eluted, and the samples were analyzed by SDS‒PAGE (stained with Coomassie Brilliant Blue).					Fig3M. Determination of the interactions of rHis-VP28 and rGST-C1qR by pull-down assays. rHis-VP28 was incubated with His resin, and then rGST-C1qR was added. The His resin was used to extract the rHis-VP28 and the interacting proteins. The His resin was eluted, and the samples were analyzed by SDS‒PAGE (stained with Coomassie Brilliant Blue).
N	DAPI			C1qR				VP28		Merge
	Normal
	WSSV
	Fig3N. Detection of the subcellular colocalization of C1qR and VP28 (WSSV) by immunocytochemistry. DAPI (blue) marks the nucleus, red shows C1qR, and green shows VP28 (WSSV).

## Sheet: Fig4
A		Cytoplasm		Nucleus				B		DAPI		Dorsal				Merge
	Dorsal
									Tag+WSSV
	STAT
	GAPDH
									rCLL+WSSV
	H3
		Fig4A. The subcellular distributions of Dorsal and STAT were detected by Western blotting after WSSV infection in rCLL-injected crayfish.								Fig4B. Immunocytochemistry was performed to detect the colocalization of Dorsal with the nucleus in rCLL-treated crayfish hemocytes after WSSV infection. RTag was used as a control.
C		Cytoplasm		Nucleus				D		DAPI		Dorsal				Merge
	Dorsal
									dsGFP+WSSV
	GAPDH
	H3
									dsCLL+WSSV
		Fig4C. The subcellular distributions of Dorsal was detected by Western blotting after WSSV infection in dsCLL-injected crayfish.								Fig4D. Immunocytochemistry was performed to detect the colocalization of Dorsal with the nucleus in dsCLL-treated crayfish hemocytes after WSSV infection. DsGFP was used as a control.
E		Cytoplasm		Nucleus				F		DAPI		Dorsal				Merge
	Dorsal
									Tag+WSSV
	GAPDH
	H3
									rC1qR+WSSV
		Fig4E. The subcellular distributions of Dorsal was detected by Western blotting after WSSV infection in rC1qR-injected crayfish.								Fig4F. Immunocytochemistry was performed to detect the colocalization of Dorsal with the nucleus in rC1qR-treated crayfish hemocytes after WSSV infection.
G		Cytoplasm		Nucleus				H		DAPI		Dorsal				Merge
	Dorsal
									dsGFP+WSSV
	GAPDH
	H3
									dsC1qR+WSSV
		Fig4G. The subcellular distributions of Dorsal was detected by Western blotting after WSSV infection in dsC1qR-injected crayfish.								Fig4H. Immunocytochemistry was performed to detect the colocalization of Dorsal with the nucleus in dsC1qR-treated crayfish hemocytes after WSSV infection. DsGFP was used as a control.
I		Cytoplasm		Nucleus				J		Cytoplasm		Nucleus
	Dorsal
									Dorsal
	GAPDH
									GAPDH
	H3
									H3
		Fig4I. The subcellular distribution of Dorsal was detected by Western blotting after PcCLL-RNAi and rC1qR injection.								Fig4J. The subcellular distribution of Dorsal was detected by Western blotting after C1qR-RNAi and rCLL injection.
