# Supplementary material for: CLL, together with C1qR, suppresses WSSV infection by regulating the activation of Dorsal
Source: J Virol. 2025 Oct 13;99(11):e00416-25. doi: 10.1128/jvi.00416-25 (PMC12645952; doi:10.1128/jvi.00416-25)
Supplement: File S2 — Original images of Fig. 5 and 6 and qRT-PCR, survival, and immunofluorescence intensity statistics for Fig. 1 to 6. [file jvi.00416-25-s0002.xlsx]

## Sheet: Fig5
A		Cytoplasm		Nucleus				B		DAPI		Dorsal				Merge
	Dorsal
									dsGFP+WSSV	dsGFP+WSSV
	GAPDH
	H3
									dsSRPK+WSSV	dsSRPK+WSSV
		Fig5A. The subcellular distribution of Dorsal was detected by Western blotting after WSSV infection in SRPK silencing crayfish. DsGFP was used as a control.								Fig5B. Dorsal translocation in the hemocytes of SRPK-RNAi-treated crayfish was detected by immunocytochemistry.
		Cytoplasm		Nucleus						Cytoplasm		Nucleus
C								D
	Dorsal								Dorsal
	GAPDH								GAPDH
	H3								H3
		Fig5C. The subcellular distribution of Dorsal was detected by Western blotting after SRPK silencing and rCLL injection.								Fig5D. The subcellular distribution of Dorsal was detected by Western blotting after SRPK silencing and rC1qR injection.

## Sheet: Fig6
L
	Fig6L. ChIP together with RT‒PCR were used to determine Dorsal binding to the promoter of PcLT.

## Sheet: QPCR
Fig 1	A		CLL	18S	ΔCt	-ΔΔCt	2^-ΔΔCt		Fig1A. The expression level of PcCLL was analyzed by qRT‒PCR after WSSV infection. 18S RNA was used as control.
		Normal	31.22	10.53	20.69	0.0966667	1.0693
			31.5	10.42	21.08	-0.293333	0.816014
			30.94	10.35	20.59	0.196667	1.14605
			31.22	10.4333	20.7867	0	1
		WSSV	29.67	10.44	19.23	1.55667	2.94173
			30.43	10.62	19.81	0.976667	1.96791
			29.95	10.51	19.44	1.34667	2.54324
	F
			CLL	18S	ΔCt	-ΔΔCt	2^-ΔΔCt		Fig1F. The efficiency of PcCLL-RNAi was determined at 48 h after dsCLL injection. DsGFP was used as a control.
		dsGFP	24.66	9.41	15.25	-0.0933333	0.937354
			23.98	9.21	14.77	0.386667	1.30737
			24.89	9.44	15.45	-0.293333	0.816014
			24.51	9.35333	15.1567	0	1
		dsCLL	25.77	9.02	16.75	-1.59333	0.331405
			26.19	9.35	16.84	-1.68333	0.311362
			26.65	9.38	17.27	-2.11333	0.231112
Fig 3	A	Normal	C1qR	18S	ΔCt	-ΔΔCt	2^-ΔΔCt		Fig3A. The expression level of C1qR was analyzed by qRT‒PCR after WSSV infection. 18S RNA was used as control.
			25.8	10.35	15.45	0.126667	1.09177
			26	10.52	15.48	0.0966667	1.0693
			26.25	10.45	15.8	-0.223333	0.856584
			26.0167	10.44	15.5767	0	1
		WSSV	26.17	10.97	15.2	0.376667	1.29834
			25.91	10.84	15.07	0.506667	1.42076
			25.85	10.84	15.01	0.566667	1.4811
	E		C1qR	18S	ΔCt	-ΔΔCt	2^-ΔΔCt		Fig3E. The efficiency of C1qR-RNAi was determined after dsC1qR injection. DsGFP was used as a control.
		dsGFP	24.2	9.51	14.69	0.146667	1.10701
			24.19	9.42	14.77	0.0666667	1.04729
			24.54	9.49	15.05	-0.213333	0.862542
			24.31	9.47333	14.8367	0	1
		dsC1qR	26.23	9.25	16.98	-2.14333	0.226356
			26.12	9.21	16.91	-2.07333	0.23761
			25.89	9.19	16.7	-1.86333	0.274841
Fig 6	A		PcLT	18S	ΔCt	-ΔΔCt	2^-ΔΔCt		Fig6A. Effect of rCLL application on the level of PcLT, Pclysi5, PcThy and PcPHB1. Crayfish were infected with WSSV at 2 h after first injection of rCLL. The expression level of PcLT was detected at 6 h after WSSV infection.
		Tag+WSSV	27.42	8.54	18.88	0.0233333	1.0163
			28.4	9.55	18.85	0.0533333	1.03766
			28.38	9.4	18.98	-0.0766667	0.948246
			28.0667	9.16333	18.9033	0	1
		rCLL+WSSV	27.18	10.35	16.83	2.07333	4.20858
			27.54	10.15	17.39	1.51333	2.85469
			26.99	10.13	16.86	2.04333	4.12197
			Pclysi5	18S	ΔCt	-ΔΔCt	2^-ΔΔCt
		Tag+WSSV	23.53	8.54	14.99	-0.12	0.920188
			24.05	9.55	14.5	0.37	1.29235
			24.52	9.4	15.12	-0.25	0.840896
			24.0333	9.16333	14.87	0	1
		rCLL+WSSV	24.91	10.35	14.56	0.31	1.23971
			24.88	10.15	14.73	0.14	1.10191
			24.46	10.13	14.33	0.54	1.45397
			PcThy	18S	ΔCt	-ΔΔCt	2^-ΔΔCt
		Tag+WSSV	22.51	8.54	13.97	-0.0166667	0.988514
			23.32	9.55	13.77	0.183333	1.1355
			23.52	9.4	14.12	-0.166667	0.890899
			23.1167	9.16333	13.9533	0	1
		rCLL+WSSV	24.14	10.35	13.79	0.163333	1.11987
			24.25	10.15	14.1	-0.146667	0.903335
			23.93	10.13	13.8	0.153333	1.11214
			PcPHb1	18S	ΔCt	-ΔΔCt	2^-ΔΔCt
		Tag+WSSV	23.92	8.54	15.38	-0.0833333	0.943874
			25.05	9.55	15.5	-0.203333	0.868541
			24.41	9.4	15.01	0.286667	1.21982
			24.46	9.16333	15.2967	0	1
		rCLL+WSSV	25.22	10.35	14.87	0.426667	1.34412
			25.14	10.15	14.99	0.306667	1.23685
			25.55	10.13	15.42	-0.123333	0.918064
	B		PcLT	18S	ΔCt	-ΔΔCt	2^-ΔΔCt		Fig6B. The expression levels of PcLT, Pclysi5, PcThy and PcPHB1 were determined by qRT‒PCR after WSSV infection in dsCLL-injected crayfish. DsGFP was used as a control.
		dsGFP+WSSV	26.58	9.51	17.07	0.216667	1.16205
			26.79	9.51	17.28	0.00666667	1.00463
			27.05	9.54	17.51	-0.223333	0.856584
			26.8067	9.52	17.2867	0	1
		dsCLL+WSSV	28.23	9.22	19.01	-1.72333	0.302848
			28.12	9.15	18.97	-1.68333	0.311362
			27.89	9.24	18.65	-1.36333	0.388683
			Pclysi5	18S	ΔCt	-ΔΔCt	2^-ΔΔCt
		dsGFP+WSSV	23.47	9.51	13.96	0.0733333	1.05214
			23.65	9.51	14.14	-0.106667	0.928731
			23.54	9.54	14	0.0333333	1.02337
			23.5533	9.52	14.0333	0	1
		dsCLL+WSSV	23.89	9.22	14.67	-0.636667	0.643197
			24.01	9.15	14.86	-0.826667	0.56383
			23.55	9.24	14.31	-0.276667	0.825496
			PcThy	18S	ΔCt	-ΔΔCt	2^-ΔΔCt
		dsGFP+WSSV	23.48	9.51	13.97	-0.0166667	0.988514
			23.28	9.51	13.77	0.183333	1.1355
			23.66	9.54	14.12	-0.166667	0.890899
			23.4733	9.52	13.9533	0	1
		dsCLL+WSSV	23.74	9.22	14.52	-0.566667	0.675175
			24.02	9.15	14.87	-0.916667	0.529732
			23.8	9.24	14.56	-0.606667	0.656712
			PcPHb1	18S	ΔCt	-ΔΔCt	2^-ΔΔCt
		dsGFP+WSSV	24.89	9.51	15.38	-0.0833333	0.943874
			25.01	9.51	15.5	-0.203333	0.868541
			24.55	9.54	15.01	0.286667	1.21982
			24.8167	9.52	15.2967	0	1
		dsCLL+WSSV	24.41	9.22	15.19	0.106667	1.07674
			24.02	9.15	14.87	0.426667	1.34412
			24.7	9.24	15.46	-0.163333	0.89296
	C		PcLT	18S	ΔCt	-ΔΔCt	2^-ΔΔCt		Fig6C. The expression level of PcLT was measured by qRT‒PCR after WSSV infection in rC1qR or Tag injected crayfish.
		Tag+WSSV	28.97	9.42	19.55	-0.07	0.952638
			28.77	9.33	19.44	0.04	1.02811
			28.85	9.4	19.45	0.03	1.02101
			28.8633	9.38333	19.48	0	1
		rC1qR+WSSV	27.81	9.56	18.25	1.23	2.34567
			28.21	9.38	18.83	0.65	1.56917
			27.88	9.48	18.4	1.08	2.11404
	D		PcLT	18S	ΔCt	-ΔΔCt	2^-ΔΔCt		Fig6D. The transcription level of PcLT was measured after WSSV infection in dsC1qR-injected crayfish.
		dsGFP+WSSV	26.6	9.41	17.19	0.0633333	1.04488
			26.31	9.42	16.89	0.363333	1.28639
			27.02	9.34	17.68	-0.426667	0.743979
			26.6433	9.39	17.2533	0	1
		dsC1qR+WSSV	28.63	9.54	19.09	-1.83667	0.279968
			28.57	9.22	19.35	-2.09667	0.233798
			27.98	9.31	18.67	-1.41667	0.374577
	E		PcLT	18S	ΔCt	-ΔΔCt	2^-ΔΔCt		Fig6E. Effect of C1qR RNAi on PcCLL-enhanced the expression of PcLT. Application of rCLL and WSSV were performed at 48 h post-dsRNA injection. The expression level of PcLT was detected 6 h later.
		dsGFP+Tag+WSSV	26.73	8.78	17.95	-0.276667	0.825496
			26.62	8.86	17.76	-0.0866667	0.941696
			26.26	8.95	17.31	0.363333	1.28639
			26.5367	8.86333	17.6733	0	1
		dsGFP+rCLL+WSSV	26.71	10.1	16.61	1.06333	2.08975
			26.21	9.8	16.41	1.26333	2.4005
			26.87	10.33	16.54	1.13333	2.19365
		dsC1qR+Tag+WSSV	28.52	8.68	19.84	-2.16667	0.222725
			27.94	8.6	19.34	-1.66667	0.31498
			27.92	8.51	19.41	-1.73667	0.300062
		dsC1qR+rCLL+WSSV	29.28	9.96	19.32	-1.64667	0.319377
			29.36	9.11	20.25	-2.57667	0.167628
			28.91	9.67	19.24	-1.56667	0.337587
	F		SRPK	18S	ΔCt	-ΔΔCt	2^-ΔΔCt		Fig6F. The expression level of SRPK was determined by qRT‒PCR after dsSRPK injection.
		dsGFP	24.83	9.21	15.62	-0.386667	0.764895
			24.34	9.32	15.02	0.213333	1.15936
			24.5	9.44	15.06	0.173333	1.12766
			24.5567	9.32333	15.2333	0	1
		dsSRPK	26.23	9.78	16.45	-1.21667	0.430276
			26.36	9.83	16.53	-1.29667	0.407066
			26.51	9.72	16.79	-1.55667	0.339936
	G		PcLT	18S	ΔCt	-ΔΔCt	2^-ΔΔCt		Fig6G. The expression level of PcLT was determined by qRT‒PCR after WSSV infection in dsSRPK-injected crayfish.
		dsGFP+WSSV	26.88	9.01	17.87	-0.113333	0.92445
			27.04	9.21	17.83	-0.0733333	0.950439
			27.13	9.56	17.57	0.186667	1.13813
			27.0167	9.26	17.7567	0	1
		dsSRPK+WSSV	29.32	9.58	19.74	-1.98333	0.252905
			29.22	9.7	19.52	-1.76333	0.294567
			29.09	9.66	19.43	-1.67333	0.313528
	H		PcLT	18S	ΔCt	-ΔΔCt	2^-ΔΔCt		Fig6H. Effect of SRPK RNAi on PcCLL-enhanced the expression of PcLT. Application of rCLL and WSSV were performed at 48 h post-dsRNA injection. The expression level of PcLT was detected 6 h later.
		dsGFP+Tag+WSSV	26.03	9.06	16.97	0.27	1.20581
			26.1	8.92	17.18	0.06	1.04247
			26.55	8.98	17.57	-0.33	0.795536
			26.2267	8.98667	17.24	0	1
		dsGFP+rCLL+WSSV	25.15	9.04	16.11	1.13	2.18859
			24.93	8.9	16.03	1.21	2.31338
			25.2	8.97	16.23	1.01	2.01391
		dsSRPK+Tag+WSSV	28.51	9.34	19.17	-1.93	0.262429
			28.33	9.22	19.11	-1.87	0.273573
			28.63	9.77	18.86	-1.62	0.325335
		dsSRPK+rCLL+WSSV	28.12	8.77	19.35	-2.11	0.231647
			27.72	8.75	18.97	-1.73	0.301452
			28.08	8.87	19.21	-1.97	0.255253
	I		Dorsal	18S	ΔCt	-ΔΔCt	2^-ΔΔCt		Fig6I. The expression level of Dorsal was determined by qRT‒PCR after dsDorsal injection.
		dsGFP	26.08	9.41	16.67	-0.346667	0.786399
			25.77	9.5	16.27	0.0533333	1.03766
			25.47	9.44	16.03	0.293333	1.22547
			25.7733	9.45	16.3233	0	1
		dsDorsal	26.53	9.32	17.21	-0.886667	0.540862
			26.89	9.33	17.56	-1.23667	0.424352
			27.32	9.31	18.01	-1.68667	0.310644
	J		PcLT	18S	ΔCt	-ΔΔCt	2^-ΔΔCt		Fig6J. The expression level of PcLT was determined by qRT‒PCR after WSSV infection in dsDorsal-injected crayfish.
		dsGFP+WSSV	26.21	9.52	16.69	-0.41	0.752623
			25.51	9.35	16.16	0.12	1.08673
			25.45	9.46	15.99	0.29	1.22264
			25.7233	9.44333	16.28	0	1
		dsDorsal+WSSV	29.85	9.3	20.55	-4.27	0.0518325
			28.84	9.39	19.45	-3.17	0.111105
			28.98	9.4	19.58	-3.3	0.101532

## Sheet: survival
Fig1
	I	died crayfish	Tag+WSSV	rCLL+WSSV		Fig1I. Effect of rCLL application on crayfish survival after WSSV infection. Crayfish (n = 30) were injected with rCLL or the control Tag and then infected with WSSV. The survival rate was recorded.
		1 d	3	0
		2 d	5	2
		3 d	7	3
		4 d	7	2
		5 d	5	4
		6 d	3	0
	J	died crayfish	dsGFP+WSSV	dsCLL+WSSV		Fig1J. The survival rate was determined after WSSV infection in dsCLL-injected crayfish (30 crayfish each group).
		1 d	2	4
		2 d	3	8
		3 d	5	10
		4 d	4	8

## Sheet: Fluorescence intensity 
Fig4	b	Tag+WSSV	43.2	44.69	42.07	47.53		Fig4b. Statistical analysis of the colocalization of Dorsal with the nucleus of B with WCIF ImageJ software.
		rCLL+WSSV	90.13	93.94	87.67	94.02
	d	dsGFP+WSSV	45.23	55.21	50.46	52.31		Fig4d. Statistical analysis of the colocalization of Dorsal with the nucleus of D with WCIF ImageJ software.
		dsCLL+WSSV	9.33	4.86	6.45	6.53
	f	Tag+WSSV	56.17	50.32	49.86	55.25		Fig4f. Statistical analysis of the colocalization of Dorsal with the nucleus of F with WCIF ImageJ software.
		rC1qR+WSSV	95.32	90.16	97.43	96.66
	h	dsGFP+WSSV	41.33	49.31	46.27	47.11		Fig4h. Statistical analysis of the colocalization of Dorsal with the nucleus of H with WCIF ImageJ software.
		dsC1qR+WSSV	10.12	5.69	5.74	7.92
Fig5	b	dsGFP+WSSV	60.53	62.14	58.35	55.48		Fig5b. Statistical analysis of the colocalization of Dorsal with the nucleus of B with WCIF ImageJ software.
		dsSRPK+WSSV	12.14	8.69	9.36	11.28
